# Supplementary material for: COVID-19 Vaccine Perceptions among Ebola-Affected Communities in North Kivu, Democratic Republic of the Congo, 2021
Source: Vaccines (Basel). 2023 May 11;11(5):973. doi: 10.3390/vaccines11050973 (PMC10223943; doi:10.3390/vaccines11050973)
Supplement: Supplementary file 1 [file vaccines-11-00973-s001.zip]

Archive with 2 entries (2 files):
- vaccines-2358584-supplementary.docx
- vaccines-2358584-supplementary.pdf
